# Supplementary material for: Seedling Establishment of Tall Fescue Exposed to Long-Term Starvation Stress
Source: PLoS One. 2016 Nov 10;11(11):e0166131. doi: 10.1371/journal.pone.0166131 (PMC5104456; doi:10.1371/journal.pone.0166131)
Supplement: S1 Table — (XLSX) [file pone.0166131.s001.xlsx]

## Sheet: Fig. 1
	Coleoptile Avg	Root Avg
6d 23°C	0	0
12d 23°C	15	8
21d 23°C	84	10
60d 4°C	0	0
120d 4°C	17	7
210d 4°C	65	18
400d 4°C	68	25

## Sheet: Fig. 3
23°C	ABA Avg	GA Avg
0d	0	17.5
3d	24	14
6d	14.3	17.9
12d	19	4
21d	11.5	14
4°C	ABA Avg	GA Avg
0d	0	17.5
6d	20	10.5
12d	17	4
21d	14	7
60d	13	2
90d	17	0
120d	21	0
210d	16	10.5
400d	29	8.5
GA / ABA ratio
3d 23°C	0.5833
6d 23°C	1.2517
12d 23°C	0.2105
21d 23°C	1.2174
6d 4°C	0.525
12d 4°C	0.2353
21d 4°C	0.5
60d 4°C	0.1538
120d 4°C	0.03
210d 4°C	0.6563
400d 4°C	0.2742

## Sheet: Fig. 4
Coleoptile	ABA Avg	GA Avg
12d 23°C	6.9	29.31
21d 23°C	8.8	4.38
120d 4°C	11.4	11.18
210d 4°C	7.3	5.59
400d 4°C	9.6	5.8
Root	ABA Avg	GA Avg
12d 23°C	52	86.13
21d 23°C	61	23.82
120d 4°C	88	67.36
210d 4°C	80	28.68
400d 4°C	118	38.72

## Sheet: Fig. 5
	Starch Avg
0d 23°C	1120
6d 23°C	607
12d 23°C	396
21d 23°C	183
60d 4°C	702
120d 4°C	351
210d 4°C	22
400d 4°C	25

## Sheet: Fig. 6
Endosperm	Sucrose Avg	Fructose Avg	Glucose Avg
0d 23°C	0.025	0	0.03
6d 23°C	0.18	0.015	0.03
12d 23°C	0.55	0.12	0.4
21d 23°C	0.26	0.02	0.13
60d 4°C	0.12	0	0.028
120d 4°C	1.8	0.31	0.26
210d 4°C	0.1	0.018	0.048
400d 4°C	0.029	0	0.029
Coleoptile	Sucrose Avg	Fructose Avg	Glucose Avg
12d 23°C	0.69	0.8	0.8
21d 23°C	0.63	0.27	0.24
120d 4°C	6.9	3	1.98
210d 4°C	2.8	0.21	0.169
400d 4°C	0.16	0.034	0.125
Root	Sucrose Avg	Fructose Avg	Glucose Avg
12d 23°C	0.25	0.13	0.12
21d 23°C	0.03	0	0.032
120d 4°C	1.75	0.34	0.198
210d 4°C	0.025	0	0.031
400d 4°C	0.036	0.016	0.005

## Sheet: Fig. 7
Total amylolitic activity	Avg
0d 23°C	103
6d 23°C	88
12d 23°C	99
21d 23°C	148
60d 4°C	80
120d 4°C	78
210d 4°C	152
400d 4°C	115
70°C	Avg
0d 23°C	2
6d 23°C	1
12d 23°C	8
21d 23°C	15
60d 4°C	1
120d 4°C	11
210d 4°C	30
400d 4°C	33
70°C + CaCl2 3 mM	Avg
0d 23°C	0
6d 23°C	1
12d 23°C	5
21d 23°C	9
60d 4°C	1
120d 4°C	6
210d 4°C	20
400d 4°C	15
